# Supplementary material for: Expression profiling of key pathways in rat liver after a one-year feeding trial with transgenic maize MON810
Source: Sci Rep. 2019 Dec 12;9:18915. doi: 10.1038/s41598-019-55375-5 (PMC6908735; doi:10.1038/s41598-019-55375-5)
Supplement: Supplementary file 1 — Table S1 [file 41598_2019_55375_MOESM1_ESM.xlsx]

## Sheet: Sheet1
Table S1: Primers used for RT-qPCR
Primer name	Sequence 5' - 3'	Target	Amplicon size (bp)	Primer length (bp)
rn_Abl1_fw	ATCTCGCTGCGGTATGAAGG	Abl1 gene	194	20
rn_Abl1_rev	CCGTAGATGGTGGGCTTGTT			20
rn_Akt1_fw	TCAAGATGACAGCATGGAGTGTG	Akt1gene	216	23
rn_Akt1_rev	AATTCCGAGGCTGGCGAGG			19
rn_Apex1_fw	CTCGTTGGGAGGCAGCGTAG	Apex1 gene	153	20
rn_Apex1_rev	CTGCCCCCTTACTCTTCTTGG			21
rn_atf4_fw	GAAGCCTGACTCTGCTGCTT	Atf4 gene	196	20
rn_atf4_rev	TTTGGGTCGAGAACCACGAG			20
rn_atf6_fw	TGAACTTCGAGGCTGGGTTC	Atf6 gene	208	20
rn_atf6_rev	ACTTCCAGGCGAAGCGTAAT			20
rn_b2m_fw	AGGTGAAGAGGCCTAGCTGA	B2m gene	219	20
rn_b2m_rev	GGGTGATGAAAACCGCACAC			20
rn_bad_fw	GCAGCCCAGAGTATGTTCCA	Bad gene	213	20
rn_bad_rev	ACTCCGGGTCTCCATAGTCC			20
rn_bax_fw	ACTGCCTCACTCACCATCTG	Bax gene	186	20
rn_bax_rev	GAGGTTTATTGGCACCTCCCC			21
rn_bcl2_fw	GGATGACTTCTCTCGTCGCTACCGT	Bcl2 gene	118	25
rn_bcl2_rev	ATCCCTGAAGAGTTCCTCCACCAC			24
rn_bcl2a1_fw	CTTTGGGGGTGTTCTCCTGA	Bcl2a1 gene	89	20
rn_bcl2a1_rev	CCGCCACAAAACTGGAAACT			20
rn_Bcl2l1_fw	GGACTCAGACCTTCATAAGAGCC	Bcl2l1 gene	196	20
rn_Bcl2l1_rev	TGGGAGAGCTTGTAGGAGAGAA			20
rn_bid_fw	TAGAGCTCGGGTCCAAGTGT	Bid gene	182	20
rn_bid_rev	TTCGGAGAAAGCCGAACACC			20
rn_birc2_fw	TTTGCCTGTGGTGGGAAACT	Birc2 gene	180	20
rn_birc2_rev	TGGCCAGTACAGAAACGTCC			20
rn_Birc3_fw	AAAAAGAAGGAAAAGGGGAGGG	Birc3 gene	80	22
rn_Birc3_rev	TTGCTGACCACCTTCTACCTC			20
rn_birc5_fw	GAGCATAGGAAGCACTCCCC	Birc5 gene	214	20
rn_birc5_rev	CAGCAAAGGCTCAGCGTAAG			20
rn_casp12_fw	TCGGAGAAGGAGCGAGCTTA	Casp12 gene	207	20
rn_casp12_rev	CTTTTCCCCTGGATTCTGATGC			22
rn_casp3_fw	GGAGCTTGGAACGCGAAGA	Casp3 gene	220	19
rn_casp3_rev	GCGAGCTGACATTCCAGTGC			20
rn_casp6_fw	CTCGTGGGCAGCCTGAAAAG	Casp6 gene	215	20
rn_casp6_rev	TTCCCTACTTCTGTAGAAGCCAT			23
rn_casp7_fw	CACCATGGGGCTGAAGAGTT	Casp7 gene	180	20
rn_casp7_rev	GGGAGGTCTGGGGGTATCTT			20
rn_casp8_fw	CCTCTGACCTCCGGTGTTTT	Casp8 gene	214	20
rn_casp8_rev	GGAGAGCTGTAACCTGTCGC			20
rn_casp9_fw	CTGTCCCGTGAAGCAAGGAT	Casp9 gene	220	20
rn_casp9_rev	TGGTACATCGGCAGAGAAGC			20
rn_cycs_fw	TTTGTTGGACAGCCCCGATT	Cycs gene	180	20
rn_cycs_rev	ATAGGTTTGAGGCGACACCC			20
rn_cyp3a23_fw	TACTTGAGGCAAGAGAAAGGCA	Cyp3a23/3a1 gene	211	22
rn_cyp3a23_rev	GCGTGAGGAATGGAAAGGT			20
rn_cyp2b2_fw	CACCACACTCCGCTATGGTT	Cyp2b2 gene	201	20
rn_cyp2b2_rev	GTGGTAAACCAATTGGGGCAA			21
rn_Dclre1a_fw	AGGTTCAAAGGTGGGCATGT	Dclre1a gene	207	20
rn_Dclre1a_rev	CCTGTAGGTCGGAAAGCCAA			20
rn_Ddb1_fw	TCTACCAGGATCCTCAGGGG	Ddb1 gene	215	20
rn_Ddb1_rev	GATAGGAGGAGCGATTGCCA			20
rn_Ddb2_fw	GCTCCCAAGAAATGCCCAGA	Ddb2 gene	153	20
rn_Ddb2_rev	GCAGCACGACTCACATTTCC			20
rn_ddit3_fw	TGTTGAAGATGAGCGGGTGG	Ddit3 gene	193	20
rn_ddit3_rev	GGTGCCCCCAATTTCATCTG			20
rn_dffa_fw	AGGGCAGCATCTTGTCCAAC	Dffa gene	198	20
rn_dffa_rev	GTTCCTAGTTCTTGCCCACCT			21
rn_dnajb9_fw	AACAGGACGAAGGTTGCTCG	Dnajb9 gene	168	20
rn_dnajb9_rev	AACTGACTGTGGAGTTGCCA			20
rn_dnajc10_fw	GCAGTGAAGTACAACGGGGA	Dnajc10 gene	203	20
rn_dnajc10_rev	CTAAGCCGGAGTCGTGTCTG			20
rn_dnajc3_fw	AGAGAAAGCCCAGCGGTTAC	Dnajc3 gene	217	20
rn_dnajc3_rev	TGGGTCGGAGAGGACTTCTT			20
rn_edem1_fw	ACAGGGATCCCCTATCCTCG	Edem1 gene	182	20
rn_edem1_rev	CGAAGGTTCCAGAGGGCTTT			20
rn_edem2_fw	TCGAGAGCGCAATGTACCTC	Edem2 gene	186	20
rn_edem2_rev	ATTTCACAGTCTCGGCCAGG			20
rn_EGF_fw	GGTCCTAGAGGAACACCAACA	Egf gene	142	21
rn_EGF_rev	TATTCGGGGCTTCTGTCTCCA			21
rn_EGFR_fw	ACTGCGAGAACCAAGCTACTG	Egfr gene	117	21
rn_EGFR_rev	AAAGGTGCCTAGTTGGGTGAG			21
rn_eif2a_fw	ACAAGACAGGCGCTTCCTAC	Eif2a gene	220	20
rn_eif2a_rev	CGAGGACCAGTCCCAAAGTC			20
rn_ero1l_fw	AGCGGTGTTTCTGTCAGGTT	Ero1l gene	220	20
rn_ero1l_rev	GAATGGCAGGGTTTGACAGC			20
rn_fadd_fw	GCGGGTGGCATTTGACATTG	Fadd gene	200	20
rn_fadd_rev	GAGGCGTTCTCCTTCTCGAC			20
rn_faslg_fw	GCATCATGAGCCAGATGGGA	Faslg gene	199	20
rn_faslg_rev	AAAAGACGGCCTCCTGTGAG			20
rn_fth1_fw	CCTTTGCAACTTCGTCGCTC	Fth1 gene	115	20
rn_fth1_rev	TCCGAGTCCTGGTGGTAGTT			20
rn_ftl1_fw	GGCATCTCTGGGCGAGTATC	Ftl1 gene	177	20
rn_ftl1_rev	AAGACTTGGGAGAGGCTCCA			20
rn_GADD45a_fw	TAACTGTCGGCGTGTACGAG	Gadd45a gene	147	20
rn_GADD45a_rev	TCTCGCAACAGAAAGCACGA			20
rn_GADD45b_fw	CATCGTCAGGGTATCAGGCA	Gadd45b gene	115	20
rn_GADD45b_rev	ATGACAGTTCGTGACCAGGAG			21
rn_hprt1_fw	GCCTAAAAGACAGCGGCAAG	Hprt1 gene	198	20
rn_hprt1_rev	GGCTGCCTACAGGCTCATAG			20
rn_hsp90b1_fw	TAAGCTCTATGTGCGCCGAG	Hsp90b1 gene	182	20
rn_hsp90b1_rev	CCAGAGTTTTGCGGACAAGC			20
rn_hspa4_fw	AGTGCGAATGCTTCAGACCT	Hspa4 gene	206	20
rn_hspa4_rev	CGTGTGGCTCCACCAACTAT			20
rn_hspa4l_fw	CACGCCGGCCTGTATATCTT	Hspa4l gene	163	20
rn_hspa4l_rev	GGGAAGCCTGATTCTCTCCG			20
rn_hspa5_fw	CTACGAAGGTGAACGACCCC	Hspa5 gene	219	20
rn_hspa5_rev	ATTTCTTCAGGGGTCAGGCG			20
rn_hsph1_fw	ACGTCAGTACCACGCTCAAC	Hsph1 gene	187	20
rn_hsph1_rev	TTCCGACTGAACACCTCGTG			20
rn_jun_fw	GACCTTCTACGACGATGCCC	Jun gene	140	20
rn_jun_rev	GGAGGTGCGGCTTCAGATT			19
rn_Lig1_fw	TTTCGAGTTTGCGTCTCCGA	Lig1 gene	219	20
rn_Lig1_rev	GGAGGGGGTTCCTTCTCTCT			20
rn_Lig3_fw	GCAGGTCTACCCAGCAAAGA	Lig3 gene	212	20
rn_Lig3_rev	ACGTTTGAGCCGTCTGAAGT			20
rn_mapk1_fw	TGCTCGATTCCAGCCAGGAT	Mapk1 gene	180	20
rn_mapk1_rev	GCCACTACGACCAGACTGC			19
rn_mapk8_fw	CAAGGACTGCAGGAACGAGT	Mapk8 gene	218	20
rn_mapk8_rev	ACAAGGTGTTCCGAGCTGTT			20
rn_Mlh1_fw	CGAGACGGTAGTGAATCGCA	Mlh1 gene	176	20
rn_Mlh1_rev	CCTTCCTGATTCCAGTGCCA			20
rn_Mlh3_fw	TGGAGGTGGTTAGTCCGTGA	Mlh3 gene	155	20
rn_Mlh3_rev	AAACCAGAACGCAACTTGGC			20
rn_Msh2_fw	CCGCTTTGGCCAGTCAGATA	Msh2 gene	178	20
rn_Msh2_rev	TTCTGCTTGGCGCACTCTAT			20
rn_Msh3_fw	TGGGGAATTACCACATGGGC	Msh3 gene	155	20
rn_Msh3_rev	TGCTAGCTTCGCCACATTCA			20
rn_nfkb1_fw	TTCAACATGGCAGACGACGA	Nfkb1 gene	183	20
rn_nfkb1_rev	GCACACGTAGCGGAATCGAA			20
rn_Nthl1_fw	GAACTCGGGGTTGCGGATAG	Nthl1 gene	206	20
rn_Nthl1_rev	GGGGTTCAGCATCTTCACCT			20
rn_os9_fw	TGGGACGATGAAACAGCCAA	Os9 gene	219	20
rn_os9_rev	CCTCGATGTCCGAATGCTCA			20
rn_p38_fw	CCAGCTTCAGCAGATAATGCG	P38 gene	82	21
rn_p38_rev	GTTTCTTGCCTCATGGCTTGG			21
rn_Parp1_fw	GGACAACCTCCTGGACATCG	Parp1 gene	195	20
rn_Parp1_rev	TCATAGGCATTGTGCGTGGT			20
rn_Parp2_fw	GAGATCTGGCTGTGGAAGACGA	Parp2 gene	153	22
rn_Parp2_rev	CCTTTTGTCCTGTCTGTGTCCT			22
rn_Pcna_fw	GGGGTGAAGTTTTCTGCGAG	Pcna gene	170	20
rn_Pcna_rev	GACAGTGGAGTGGCTTTTGTG			21
rn_pdia3_fw	TGCTAGTCGAGTTCTTCGCC	Pdia3 gene	202	20
rn_pdia3_rev	TAAGCACCCGCTTCTTCACC			20
rn_Pms1_fw	ACATGGAGTCTGTTGAGCGG	Pms1 gene	220	20
rn_Pms1_rev	ATGGGGTACAAGCGGGTAGA			20
rn_Pold3_fw	CGACCTGAGAGTGAGCGAAG	Pold3 gene	207	20
rn_Pold3_rev	AGCATCTGTTTGGCCTGGTT			20
rn_Polh_fw	CTTCTGCTGGCACAAGTTCG	Polh gene	159	20
rn_Polh_rev	TTCCTGCACAGCATTGGTCA			20
rn_Poli_fw	CGAATCGCTTCGTCCAGAGT	Poli gene	211	20
rn_Poli_rev	GGACGAGCTGAGGACACTTT			20
rn_rplp1_fw	CCTTCCGAGGAAGCTAAGGC	Rplp1 gene	217	20
rn_rplp1_rev	AAGCCAGGCCAGAAAGGTTC			20
rn_sec62_fw	TGCAGTAATAGCTGCCACCC	Sec62 gene	218	20
rn_sec62_rev	AGGAGTCAATGAAGCCCACG			20
rn_sec63_fw	AAGGACGATGGCAGTGACAG	Sec63 gene	193	20
rn_sec63_rev	GTGCAGGGAACTTCAGCTCT			20
rn_serp1_fw	CGAGAAATGCCCCCGAAGAA	Serp1 gene	194	20
rn_serp1_rev	CCAGGGCATCGAACATCAGG			20
rn_TGFa_fw	TGGGTCAAGGCCAAGTGTAG	Tgfa gene	122	20
rn_TGFa_rev	TTTGTGTTGGCCCTGGTGAG			20
rn_tnf_fw	ACGTCGTAGCAAACCACCAA	Tnf gene	210	20
rn_tnf_rev	AAATGGCAAATCGGCTGACG			20
rn_TNFR1_fw	CTTGGTGACCGGGAGAAGAG	Tnfr1 gene	106	20
rn_TNFR1_rev	CCAAGTAGGTTCCTTTGTGGC			21
rn_TNFR2_fw	GGGTCATCCCCAAGCAAGAG	Tnfr2 gene	117	20
rn_TNFR2_rev	CAGGTGACGTTGACATGGGT			20
rn_tp53_fw	GCTCCCCTGAAGACTGGATAA	Tp53 gene	208	21
rn_tp53_rev	TCCTCTGGGCCTTCTAACAAC			21
rn_tp53bp2_fw	GAGTCAGGAGCAGCAGTGTT	Tp53bp2 gene	218	20
rn_tp53bp2_rev	GCCATGCAGTCTCCTTCCTT			20
rn_tradd_fw	TACCTAGCTGAGCTGCTGGA	Tradd gene	202	20
rn_tradd_rev	TGAGAATGAGCCAAGGGCAG			20
rn_TRAF1_fw	CCACAGGGCTGGTCTCTACT	Traf1 gene	91	20
rn_TRAF1_rev	AACTCGTTTTCATCAGGGGCT			21
rn_TRAF2_fw	GCTACACTACGAGGTCTGCC	Traf2 gene	100	20
rn_TRAF2_rev	ACTGCACGTTCTGACATGGT			20
rn_ube2g2_fw	CCCTTTGAGCCCTCCGAAAA	Ube2g2 gene	181	20
rn_ube2g2_rev	CACCACCGAAAGCAGGATCT			20
rn_ube2j2_fw	AGGCCCTGAGATGACTCCTT	Ube2j2 gene	197	20
rn_ube2j2_rev	GAATGGTGGAGACGGACCAC			20
rn_ubxn4_fw	TGGCTGCAAGTTGGGAAGAT	Ubxn4 gene	193	20
rn_ubxn4_rev	TCTGCAGAAACACTCCCTGC			20
rn_ufd1l_fw	GTCAGATGTGGAGAAAGGAGGG	Ufd1l gene	183	22
rn_ufd1l_rev	ATCCAGTGGGGGAGGTAACA			20
rn_xbp1_fw	GCAGCAAGTGGTGGATTTGG	Xbp1 gene	219	20
rn_xbp1_rev	CGTAGTCTGAGTGCTGCGG			19
