# Supplementary material for: Expression profiling of key pathways in rat liver after a one-year feeding trial with transgenic maize MON810
Source: Sci Rep. 2019 Dec 12;9:18915. doi: 10.1038/s41598-019-55375-5 (PMC6908735; doi:10.1038/s41598-019-55375-5)
Supplement: Supplementary file 2 — Table S2 [file 41598_2019_55375_MOESM2_ESM.xlsx]

## Sheet: Tabelle1
Table S2: Full RT-qPCR results
ΔCt-values (compared to the average of the three house-keeping RNAs B2m, Rlpl1, and Hprt1) for all male (M) and female rats (F), together with the ΔΔCt-values of the feeding group comparisons, fold-changes and p-values (two-sided T-Test) are shown. Significant changes (p≤0.05) are highlighted in green, while ≥1.5-fold increases and decreases are highlighted in pink and blue respectively.																																									FEMALE
Symbol	ΔCt GMO								ΔCt ISO								ΔCt CONV								Average ΔCt			Standard Deviation			ΔΔCt			Fold Change			P-Value				ΔCt GMO								ΔCt ISO
	C14-5-M	C14-9-M	C14-10-M	C14-11-M	C14-13-M	C14-14-M	C14-19-M	C14-20-M	C14-41-M	C14-45-M	C14-46-M	C14-47-M	C14-48-M	C14-49-M	C14-50-M	C14-55-M	C14-62-M	C14-63-M	C14-65-M	C14-66-M	C14-70-M	C14-71-M	C14-73-M	C14-74-M	GMO	ISO	CONV	GMO	ISO	CONV	GMO vs CONV	GMO vs ISO	ISO vs CONV	GMO vs CONV	GMO vs ISO	ISO vs CONV	GMO vs CONV	GMO vs ISO	ISO vs CONV		C14-103-F	C14-104-F	C14-109-F	C14-110-F	C14-113-F	C14-114-F	C14-119-F	C14-120-F	C14-141-F
Abl1	3.49	4.12	4.08	3.43	3.64	3.3	3.9	3.58	3.48	3.23	3.15	3.71	4.29	4.02	3.97	3.72	3.49	3.89	3.5	3.18	3.38	3.34	3.42	3.51	3.6925	3.69625	3.46375	0.305976	0.395617	0.203746	0.22875	-0.00375	0.2325	0.853374	1.0026	0.851159	0.100221	0.983379	0.16161		3.84198	3.75835	3.28962	3.61797	4.24282	3.60342	3.97537	3.81084	4.14955
Akt1	7.95	7.92	7.79	7.97	8.07	7.85	7.74	8.03	7.59	7.82	7.98	7.65	7.71	7.42	7.83	7.44	7.59	7.73	7.42	7.39	7.71	7.44	7.04	7.9	7.915	7.68	7.5275	0.114642	0.195375	0.265317	0.3875	0.235	0.1525	0.764453	0.849685	0.89969	0.00198145	0.0108802	0.211582		6.44216	6.66395	6.3956	6.39341	6.44638	6.29348	6.08607	6.35519	5.82125
Apex1	2.97	3.7	3.21	3.79	3.33	3.24	3.49	3.55	3.1	3.42	3.55	3.13	3.37	3.54	3.41	3.19	3.1	3.99	2.9	2.67	3.46	2.92	2.93	3.14	3.41	3.33875	3.13875	0.273444	0.177477	0.413606	0.27125	0.07125	0.2	0.828601	0.951813	0.870551	0.144082	0.546373	0.229367		3.98531	3.78502	3.95629	3.97464	4.18616	3.86342	3.3487	3.71084	4.11955
Atf4	1.06	1.55	1.26	1.04	0.88	1.15	1.65	1.8	0.99	0.57	0.78	1.53	1.02	0.98	0.81	1.46	0.82	0.88	1.16	0.58	1.02	0.28	0.22	0.44	1.29875	1.0175	0.675	0.329651	0.329578	0.347357	0.62375	0.28125	0.3425	0.648982	0.822878	0.788673	0.0024535	0.109981	0.0625876		-0.114206	0.347162	-0.122022	-0.398813	0.326265	-0.265178	-0.0879204	-0.0113247	0.534076
Atf6	3.73	3.98	4.39	4.22	4.15	3.96	3.95	3.75	3.68	3.56	3.98	3.73	3.39	3.8	3.86	3.63	3.92	4.21	3.49	3.5	3.68	3.65	3.83	3.93	4.01625	3.70375	3.77625	0.227027	0.183532	0.244595	0.24	0.3125	-0.0725	0.846745	0.805245	1.05154	0.0613409	0.00904123	0.513398		3.67913	3.7805	3.95798	3.98785	3.9396	4.15149	3.74208	3.56868	3.71741
Bad	5.81	6.21	6.24	6.2	5.41	6.09	6.11	6.32	5.62	6.04	6.06	5.76	6.22	5.88	6.08	6.03	5.8	5.74	5.8	5.32	5.73	5.11	5.09	5.67	6.04875	5.96125	5.5325	0.299878	0.194675	0.307884	0.51625	0.0875	0.42875	0.699187	0.941152	0.742905	0.00433513	0.500119	0.00496614		5.45216	5.47395	5.5856	5.82008	5.58304	5.25681	5.28273	5.29519	5.33792
Bax	6.34	6.45	5.99	5.52	5.85	5.62	6.64	6.6	5.98	5.21	5.13	5.93	6.63	6.9	5.98	6.47	5.69	6.26	6.45	5.66	6.34	5.18	5.44	5.78	6.12625	6.02875	5.85	0.440387	0.633346	0.455412	0.27625	0.0975	0.17875	0.825735	0.934651	0.883468	0.237748	0.726055	0.527399		5.68198	5.93169	5.34629	5.75131	5.59616	5.34675	5.17204	5.89417	6.67955
Bcl2	6.54	5.66	6.01	6.18	5.12	6.47	6.39	7.09	6.02	6.09	5.8	6.37	6.78	6.51	6.21	6.26	6.04	6.09	4.9	4.57	4.86	3.68	4.44	4.25	6.1825	6.255	4.85375	0.598659	0.303645	0.839352	1.32875	-0.0725	1.40125	0.398113	1.05154	0.378601	0.00264909	0.764491	0.000559753		4.00883	3.83728	3.6956	4.22675	4.43638	3.71015	3.74273	4.33185	4.33459
Bcl2a1	6.18	5.7	5.48	5.29	6.12	5.93	6.55	6.24	6.51	5.87	5.36	5.67	5.67	5.75	6.17	6.54	6.3	6.39	6.37	6.61	6.3	6.2	6.57	6.19	5.93625	5.9425	6.36625	0.421526	0.424424	0.155374	-0.43	-0.00625	-0.42375	1.34723	1.00434	1.34141	0.0170138	0.976841	0.0189614		5.42708	6.17387	6.11814	5.81344	5.00442	5.2895	5.4763	5.81944	5.34324
Bcl2l1	2.89	2.78	2.7	2.88	2.56	2.63	2.75	3.44	3.01	2.88	2.96	2.69	2.89	3.24	3.35	2.95	2.96	2.98	3.04	2.56	2.76	2.54	2.43	2.96	2.82875	2.99625	2.77875	0.271737	0.209348	0.23943	0.05	-0.1675	0.2175	0.965936	1.12311	0.860055	0.702057	0.188891	0.0735547		2.63883	2.61395	2.8556	2.59008	2.87638	2.69681	2.2294	2.59185	2.24459
Bid	5.61	5.48	5.94	5.4	5.26	5.41	5.65	5.76	5.6	5.87	5.81	5.35	5.67	5.47	6	6.2	6.24	6.43	5.84	5.02	5.63	5.33	5.28	5.79	5.56375	5.74625	5.695	0.220191	0.280354	0.482937	-0.13125	-0.1825	0.05125	1.09524	1.13485	0.9651	0.495744	0.169643	0.798961		6.0755	6.14395	6.4856	6.67675	6.12638	6.02681	5.5594	5.69519	5.54125
BIRC2	4.31	4.14	3.47	3.53	3.97	3.86	2.38	3.95	4.01	4.4	3.71	4.52	4.33	4.71	4.38	5.28	4.61	4.88	4.03	3.53	3.67	3.38	3.26	3.31	3.70125	4.4175	3.83375	0.603666	0.465365	0.616926	-0.1325	-0.71625	0.58375	1.09619	1.64291	0.667227	0.670767	0.0187397	0.0507662		4.1155	4.30395	4.8356	5.00341	5.41304	4.55681	5.52607	4.49852	5.90459
Casp12	4.74	5.45	4.79	5.33	5.25	5.54	5.07	5.04	4.97	4.76	4.78	5.11	5.2	5.33	4.86	5.35	5.36	5.91	5.55	5.34	5.9	5.04	5.19	4.57	5.15125	5.045	5.3575	0.292938	0.237186	0.444964	-0.20625	0.10625	-0.3125	1.15369	0.929	1.24186	0.291982	0.438589	0.101473		5.07883	5.26062	5.1256	4.59341	3.90971	4.52348	3.05607	4.84519	4.59792
Casp3	3.43	3.43	3.17	3.28	3.31	2.92	3.28	3.22	3.19	3.38	3.13	2.65	3.16	3.38	3.52	3.47	3.3	3.62	3.59	3.3	3.55	3.06	2.83	2.98	3.255	3.235	3.27875	0.163095	0.277592	0.299115	-0.02375	0.02	-0.04375	1.0166	0.986233	1.03079	0.846525	0.863045	0.766169		3.9655	3.94395	4.09893	3.84008	3.83638	3.93015	2.74273	3.59185	3.48125
Casp6	5.42	5.64	5.55	6.41	5.8	5.1	4.76	4.44	5.22	5.67	5.41	5.14	4.25	4.71	4.68	4.86	4.64	5.06	5.53	5.9	5.68	4.91	4.7	5.36	5.39	4.9925	5.2225	0.61887	0.455624	0.465702	0.1675	0.3975	-0.23	0.890384	0.759173	1.17283	0.550551	0.16556	0.334983		5.16883	4.60062	5.6556	5.14008	5.95971	5.80348	6.27607	5.39852	5.29125
Casp7	4.37	4.09	4.15	4.26	3.59	4.58	4.48	4.92	4.14	4.42	4.69	4.05	4.04	4.51	4.88	4.57	4.2	4.52	4.07	4.19	4.46	3.69	3.99	3.76	4.305	4.4125	4.11	0.391371	0.31038	0.29761	0.195	-0.1075	0.3025	0.873573	1.07736	0.810846	0.280833	0.552465	0.0665211		4.01216	3.39062	3.8256	3.83341	3.67971	3.63348	3.87273	3.38852	3.59125
Casp8	8.44	8.54	8.49	8.41	8.22	8.49	8.56	8.48	8.43	8.51	8.4	7.9	8.17	8.64	8.91	8.8	8.89	8.99	8.59	8.26	8.67	8.81	8.24	8.47	8.45375	8.47	8.615	0.106091	0.328286	0.279182	-0.16125	-0.01625	-0.145	1.11826	1.01133	1.10573	0.14901	0.895914	0.357402		8.08374	7.79721	8.18481	8.46678	8.39109	8.10617	8.2963	8.20277	8.54324
Casp9	5.44	5.32	5.78	5.45	5.01	5.55	5.63	5.41	5.39	5.53	5.58	5.13	5.09	5.38	5.67	5.17	5.63	5.64	5.32	5.14	5.46	5.4	5.11	5.64	5.44875	5.3675	5.4175	0.227874	0.219138	0.216251	0.03125	0.08125	-0.05	0.978572	0.945238	1.03526	0.782553	0.47926	0.653034		5.45883	5.54395	5.50227	5.44008	5.41638	5.34681	5.35273	5.23519	5.43792
Cycs	-0.37	-0.67	-0.5	-0.67	-0.88	-0.35	-0.64	-0.44	-0.8	-0.5	-0.62	-0.6	-0.38	-0.2	-0.58	-0.25	-0.53	-0.47	-0.6	-1.29	-0.39	-1	-0.85	-0.91	-0.565	-0.49125	-0.755	0.181659	0.202515	0.309008	0.19	-0.07375	0.26375	0.876606	1.05245	0.83292	0.15602	0.455965	0.0630419		-0.124504	-0.229384	-0.274399	-0.279921	-0.216956	-0.563187	-0.687268	-0.474815	-0.328748
Cyp2b2	6.74	4.82	3.64	3.53	3.14	2.63	5.68	1.38	5.24	4.4	4.79	3.39	4.33	3.96	2.84	2.73	3.47	2.71	5.03	5.45	4.33	2.21	4.3	5.09	3.945	3.96	4.07375	1.72418	0.906327	1.17449	-0.12875	-0.015	-0.11375	1.09335	1.01045	1.08204	0.863927	0.98293	0.831438		4.85216	6.03395	2.79893	2.84341	2.75638	2.15681	3.66273	4.14519	2.88792
Cyp3a23/3a1	-0.69	-1.35	-2.55	-2.54	-3.3	-2.9	-2.81	-2.48	-2.88	-2.54	-2.56	-3.21	-2.85	-2.94	-2.74	-2.75	-2.72	-2.48	-1.98	-2.23	-2.67	-3.22	-2.02	-3.1	-2.3275	-2.80875	-2.5525	0.866945	0.21623	0.464104	0.225	0.48125	-0.25625	0.855595	0.716357	1.19437	0.527992	0.149919	0.178758		-1.35117	-1.61605	-1.39107	-1.74992	-2.43029	-2.34652	-1.86393	-0.721481	-1.72541
Dclre1a	4.38	5.3	5.28	4.83	4.93	4.96	4.68	4.65	4.88	4.78	5.15	4.87	4.52	5.02	5.28	4.63	4.77	5.04	4.28	4.75	4.65	4.7	4.93	4.81	4.87625	4.89125	4.74125	0.314095	0.254583	0.224654	0.135	-0.015	0.15	0.91067	1.01045	0.90125	0.339549	0.917916	0.231949		4.92865	4.77835	4.63962	4.83797	5.05616	4.66342	4.95204	4.55417	4.80955
Ddb1	0.96	1.53	1.54	1.38	1.31	1.26	1.52	1.34	1.09	1.12	1.42	1.08	1.65	1.72	1.5	1.78	1.57	1.88	1.25	1.51	1.35	1.17	1.1	1.2	1.355	1.42	1.37875	0.192725	0.291155	0.260682	-0.02375	-0.065	0.04125	1.0166	1.04608	0.971813	0.838829	0.606755	0.769672		1.62198	1.48169	1.17629	1.66797	2.02282	1.53342	1.55204	1.63751	1.90621
Ddb2	6.54	6.75	7.44	6.49	6.65	6.67	6.89	6.93	6.67	6.06	6.83	6.54	7	6.63	7.08	6.69	6.77	7.3	6.94	7.23	6.81	6.65	7.25	6.64	6.795	6.6875	6.94875	0.302372	0.314222	0.274925	-0.15375	0.1075	-0.26125	1.11246	0.928195	1.19852	0.30529	0.497062	0.0985239		7.11865	6.92835	6.67296	7.22797	7.48282	7.54675	7.80537	7.41417	7.58955
Ddit3	3.43	4.22	3.76	4.21	3.98	3.45	5.14	4.1	4.13	3.27	3.17	3.73	3.56	4.5	3.4	3.82	3.45	4.18	4.13	3.87	3.77	3.74	3.65	3.91	4.03625	3.6975	3.8375	0.544713	0.44969	0.241587	0.19875	0.33875	-0.14	0.871305	0.790726	1.10191	0.361478	0.19643	0.450828		4.24198	4.49835	3.56629	3.48464	4.61282	3.78009	3.8987	4.68084	4.35288
Dffa	6.71	6.35	6.65	6.24	5.86	6.33	6.51	7.09	6.4	6.39	6.32	6.19	6.57	6.63	6.73	6.41	6.53	6.8	6.09	5.53	6.41	5.74	5.78	6.4	6.4675	6.455	6.16	0.365464	0.176149	0.445485	0.3075	0.0125	0.295	0.808041	0.991373	0.815072	0.153429	0.931789	0.103466		6.03883	6.15395	5.8556	5.92341	6.07638	5.63348	5.71273	6.11519	5.84792
Dnajb9	2.48	3	2.47	2.88	2.73	2.82	3.1	2.94	3.07	2.23	2.7	2.13	2.38	2.46	2.52	3.02	2.96	3.18	3.03	2.9	3.31	2.29	2.95	2.71	2.8025	2.56375	2.91625	0.230698	0.344132	0.310665	-0.11375	0.23875	-0.3525	1.08204	0.847479	1.27677	0.419675	0.125401	0.0494678		2.62579	2.73383	2.72131	2.09785	2.49293	2.60482	2.93208	3.54534	3.35741
Dnajc10	2.8	3.3	3.44	3.48	3	3.27	3.15	3.1	3.03	3.12	3.37	2.83	2.72	3.3	3.06	2.97	3.2	3.11	2.91	2.91	2.82	2.74	2.67	3.08	3.1925	3.05	2.93	0.227706	0.218436	0.186854	0.2625	0.1425	0.12	0.833642	0.905948	0.920188	0.0244723	0.222258	0.257371		2.60579	2.7905	2.73798	2.65785	2.6896	2.70816	2.63208	2.49868	2.58408
Dnajc3	-0.54	-0.22	0.22	-0.04	-0.63	-0.03	-0.41	-0.04	-0.81	-0.68	-0.28	-0.31	-0.49	-0.46	-0.33	-0.35	-0.16	-0.49	-0.76	-0.72	-0.68	-0.9	-0.78	-0.71	-0.21125	-0.46375	-0.65	0.292889	0.191082	0.228848	0.43875	0.2525	0.18625	0.737774	0.839441	0.878887	0.00487222	0.060438	0.0990153		-0.804206	-0.939504	-0.675355	-0.89548	-0.530401	-0.895178	-1.11459	-0.781325	-0.842591
Edem1	0	-0.11	0.04	0.58	0.36	-0.08	0.18	0.02	-0.32	-0.26	-0.32	0.71	0.18	-0.07	0.38	-0.55	-0.17	-0.07	-0.98	-0.81	0.26	-0.91	0.5	0.14	0.12375	-0.03125	-0.255	0.237964	0.423065	0.572638	0.37875	0.155	0.22375	0.769104	0.898132	0.856337	0.106056	0.381703	0.389081		-0.0342063	0.0271623	-0.645355	0.16452	0.572932	-0.00851148	0.325413	-0.167991	-0.219258
Edem2	2.18	2.39	2.6	2.43	1.98	2.41	2.09	2.59	1.88	2.11	2.07	2.19	2.37	2.38	2.32	2.14	1.96	2.49	1.83	1.96	2.18	1.8	2.03	2.08	2.33375	2.1825	2.04125	0.227718	0.170859	0.219834	0.2925	0.15125	0.14125	0.816486	0.90047	0.906733	0.0204204	0.155138	0.173272		1.85246	1.81716	1.81131	1.72785	1.98627	1.98482	1.86541	1.96534	1.69741
Egf	5.75	4.92	5.42	4.97	5.07	5.33	4.93	5.53	5.62	4.95	4.99	5.62	5.76	5.49	5.57	5.07	5.32	5.02	5.36	4.48	4.98	5.1	5.71	5.78	5.24	5.38375	5.21875	0.312821	0.32531	0.421373	0.02125	-0.14375	0.165	0.985379	1.10477	0.891929	0.910445	0.38288	0.395453		5.34041	4.95054	4.67481	5.40011	6.27109	5.14617	6.97297	5.07277	5.76657
Egfr	0.39	1.33	0.4	0.7	0.83	0.74	1.18	1.14	0.3	0.25	0.25	0.56	0.35	0.53	1	1.04	0.56	0.79	1.61	0.68	0.97	0.56	0.5	0.64	0.83875	0.535	0.78875	0.352843	0.321559	0.364356	0.05	0.30375	-0.25375	0.965936	0.810144	1.1923	0.784454	0.093496	0.16184		1.39041	1.44721	1.10481	1.32344	1.73109	1.37284	2.38963	1.70277	2.64657
Eif2a	2.39	2.5	2.73	2.64	2.65	2.43	2.35	2.51	2.4	2.34	2.68	2.4	2.27	2.48	2.68	2.47	2.64	2.94	2.51	2.57	2.7	2.17	2.62	2.82	2.525	2.465	2.62125	0.136067	0.148709	0.22875	-0.09625	0.06	-0.15625	1.06899	0.959264	1.11439	0.323739	0.413974	0.127576		2.37246	2.33716	2.15798	2.31119	2.62293	2.20482	2.36541	2.27868	2.54074
Ero1L	1.69	1.95	1.94	2.31	1.43	2.01	1.86	2.19	1.72	2.05	2.05	1.74	1.74	2.01	2.08	1.52	1.51	2.3	1.31	1.35	1.64	1.79	1.77	1.84	1.9225	1.86375	1.68875	0.275409	0.209417	0.317555	0.23375	0.05875	0.175	0.850422	0.960096	0.885768	0.138073	0.638445	0.214188		1.74579	1.70383	1.77465	1.89785	2.0996	1.69149	1.85875	1.89868	1.71741
Fadd	4.88	5.17	4.82	5.14	4.49	5.16	5.27	5.34	4.65	4.6	4.84	4.69	4.8	4.5	4.82	4.94	4.9	4.54	4.68	4.53	4.82	4.11	3.93	4.43	5.03375	4.73	4.4925	0.282941	0.144914	0.333542	0.54125	0.30375	0.2375	0.687175	0.810144	0.848214	0.00353457	0.017169	0.0859602		4.31883	4.47728	4.5556	4.56341	4.64638	4.41015	4.1694	4.50185	4.53125
Faslg	9.28	8.23	8.29	8.35	9.18	8.57	9.26	9.1	8.95	8.99	9.21	8.69	8.77	8.86	8.57	8.91	8.22	9.17	8.89	8.63	9.17	9.25	8.35	8.91	8.7825	8.86875	8.82375	0.465119	0.196573	0.389099	-0.04125	-0.08625	0.045	1.02901	1.06161	0.96929	0.850193	0.636479	0.774593		8.01865	8.25002	7.79629	8.53464	8.12949	8.34342	8.94204	8.65084	9.00955
Fth	-0.96	-0.84	-0.96	-0.96	-0.69	-0.7	-0.65	-1.15	-0.75	-1.1	-0.82	-0.94	-0.87	-0.7	-0.78	-0.46	-0.52	-0.76	-0.46	-0.74	-0.47	-0.75	-0.94	-0.59	-0.86375	-0.8025	-0.65375	0.174433	0.186452	0.170372	-0.21	-0.06125	-0.14875	1.15669	1.04337	1.10861	0.0288096	0.508509	0.117963		-0.846257	-0.942792	-0.658525	-0.559891	-0.548912	-0.753829	-0.437033	-0.597228	-0.573428
GADD45a	5.42	6.08	5.65	4.5	6.2	5.87	3.23	5.84	5.22	5.38	4.68	4.56	4.14	5.63	5.67	5.35	5.07	6.09	3.74	4.63	5.81	5.65	4.64	5.17	5.34875	5.07875	5.1	1.00553	0.553829	0.762945	0.24875	0.27	-0.02125	0.841625	0.82932	1.01484	0.58605	0.516706	0.950068		5.33041	6.00054	5.84481	5.56678	6.08109	6.49617	5.14297	5.59944	5.91657
GADD45b	4.66	3.17	2.52	6.53	3.37	2.12	4.18	1.92	4.42	2.72	3.81	3.04	2.65	6.69	2.58	3.03	1.97	4.94	6.75	5.33	7.05	3.82	6.51	3.73	3.55875	3.6175	5.0125	1.53289	1.39478	1.76646	-1.45375	-0.05875	-1.395	2.73919	1.04156	2.62989	0.100567	0.93723	0.101451		2.86374	2.75054	3.18481	4.13678	4.69442	2.3995	3.6263	3.03944	4.99657
Hsp90b1	-1.81	-1.43	-1.53	-1.16	-1.43	-1.15	-1.54	-1.21	-1.98	-1.79	-1.52	-1.49	-1.21	-1.58	-1.4	-1.76	-1.73	-1.35	-1.93	-1.82	-1.51	-1.78	-1.42	-1.75	-1.4075	-1.59125	-1.66125	0.227455	0.243923	0.207739	0.25375	0.18375	0.07	0.838714	0.880412	0.952638	0.0352881	0.141473	0.546528		-1.91754	-2.2095	-2.20202	-2.26215	-1.74707	-2.12851	-2.86125	-1.82132	-2.20926
Hspa4	1.5	1.79	1.8	2.01	1.7	1.72	1.93	1.74	1.54	1.84	2.22	1.54	1.51	1.81	1.78	1.71	1.81	2.06	1.45	1.39	1.63	1.59	1.68	1.72	1.77375	1.74375	1.66625	0.153803	0.233173	0.210098	0.1075	0.03	0.0775	0.928195	0.97942	0.947698	0.262411	0.765769	0.496364		1.67246	1.6505	1.78798	1.75452	1.6696	1.66149	1.20541	1.24201	1.58408
Hspa4L	6.6	7.51	5.9	7.26	7.65	7.08	6.6	6.85	6.56	5.77	5.68	6.48	6.2	9.34	5.73	6.22	5.88	5.01	5.14	5.67	6.58	5.7	4.86	5.68	6.93125	6.4975	5.565	0.569622	1.19739	0.555183	1.36625	0.43375	0.9325	0.387898	0.740335	0.52395	0.000253333	0.370521	0.0654831		3.96913	3.82383	3.54131	3.52119	3.40627	3.68816	4.62208	3.71201	4.64074
Hspa5	-2.12	-1.51	-1.57	-1.56	-1.6	-1.42	-1.66	-1.26	-2.25	-2.03	-1.61	-1.75	-1.58	-1.78	-1.87	-1.83	-1.81	-1.75	-2.08	-2.26	-1.94	-2.02	-2.04	-2.13	-1.5875	-1.8375	-2.00375	0.248237	0.219529	0.166899	0.41625	0.25	0.16625	0.74937	0.840896	0.891156	0.00149255	0.0510314	0.110246		-2.51087	-2.40617	-2.32535	-2.55548	-2.0504	-2.39184	-3.04125	-2.13466	-2.06592
Hsph1	1.45	2.45	1.9	2.43	2.23	2.47	1.87	2.27	1.24	2.1	2.44	1.51	1.81	2.28	1.68	1.91	1.62	2.9	1.52	1.63	1.8	1.22	1.71	2.02	2.13375	1.87125	1.8025	0.362607	0.398871	0.498935	0.33125	0.2625	0.06875	0.794848	0.833642	0.953464	0.151009	0.190031	0.765288		1.64579	1.8205	1.45798	1.70119	1.4996	1.49816	1.06875	2.02534	1.35408
Jun	0.16	1.44	-0.35	-0.14	0.66	-1.16	-0.38	-0.61	-0.38	-1.85	-1.48	-0.6	-0.99	0.76	-0.85	0.11	-1.09	2.35	0.55	-1.01	1.24	-0.03	-0.04	-1.2	-0.0475	-0.66	0.09625	0.803648	0.838775	1.2501	-0.14375	0.6125	-0.75625	1.10477	0.654062	1.68909	0.788397	0.158054	0.177245		-0.329591	0.787208	0.614808	0.510109	1.16442	0.346171	0.992967	0.896105	1.3399
Lig1	5.56	6.62	6.56	5.78	6.17	5.94	6.23	5.35	6.04	5.76	5.78	5.58	5.96	6.12	5.99	6.28	6.19	6.18	6	6.2	5.78	5.87	5.54	5.8	6.02625	5.93875	5.945	0.453933	0.223123	0.239404	0.08125	0.0875	-0.00625	0.945238	0.941152	1.00434	0.661148	0.632211	0.957685		5.57374	5.71721	5.89147	6.09011	5.73442	6.1095	6.00963	5.76277	6.23324
Lig3	4.67	5.27	5.2	4.82	5.14	4.5	5.33	4.9	5.04	4.67	4.98	4.7	4.95	4.87	5.14	5.11	5.59	5.53	5.38	5.05	5.28	5.08	5.29	5.26	4.97875	4.9325	5.3075	0.302156	0.175479	0.191218	-0.32875	0.04625	-0.375	1.25592	0.96845	1.29684	0.0209613	0.71373	0.00111038		5.31531	5.24835	4.56629	4.74797	5.45949	5.25342	6.0087	5.24751	5.66621
Mapk1	4.52	4.79	4.64	5.35	5.11	4.41	4.49	4.21	4.71	4.78	4.93	4.54	3.98	4.07	4.43	4.47	4.33	4.63	4.79	4.56	4.68	4.61	4.35	4.37	4.69	4.48875	4.54	0.37838	0.331466	0.170964	0.15	0.20125	-0.05125	0.90125	0.869797	1.03616	0.324207	0.276822	0.703369		4.5155	4.43062	4.61227	4.33341	4.77971	4.84348	5.0894	4.67852	4.60459
Mapk8	5.91	5.99	4.06	4.72	4.12	4.17	4.31	4.29	4.21	4.28	4.4	4.1	4.04	4.22	4.17	4.18	4.07	4.37	4.5	4.18	4.49	4.4	3.95	4.16	4.69625	4.2	4.265	0.799606	0.109414	0.203751	0.43125	0.49625	-0.065	0.741619	0.708947	1.04608	0.161494	0.103935	0.439912		4.0055	4.00728	4.5556	4.32341	4.32971	4.06681	4.29273	4.20185	4.45459
Mlh1	6.34	6.43	6.61	6.38	6.47	6.45	6.51	6.39	6.44	6.15	6.12	5.96	6.23	6.46	6.85	6.03	6.5	6.55	6.33	6.3	6.51	6.41	6.58	6.5	6.4475	6.28	6.46	0.084979	0.291008	0.10226	-0.0125	0.1675	-0.18	1.0087	0.890384	1.13288	0.794186	0.140431	0.121076		6.45531	6.58835	6.13962	6.64131	7.30282	6.74675	7.1187	6.55751	6.78955
Mlh3	4.51	5.26	5.51	4.46	5.03	4.49	5.07	4.65	4.59	4.29	4.54	4.48	5.33	5.16	5.05	5.07	5.23	5.44	4.64	4.89	4.73	4.66	4.57	5.02	4.8725	4.81375	4.8975	0.399598	0.381461	0.311207	-0.025	0.05875	-0.08375	1.01748	0.960096	1.05977	0.890957	0.767993	0.63783		4.82198	4.81169	4.82296	4.89464	4.99282	4.66342	4.76204	4.80417	5.19288
Msh2	4.79	4.72	5	4.76	4.73	4.79	4.81	5.34	4.99	4.82	4.77	4.68	4.87	4.82	5.05	4.63	5.01	4.72	4.7	4.67	4.75	4.72	4.71	4.6	4.8675	4.82875	4.735	0.209881	0.142371	0.119881	0.1325	0.03875	0.09375	0.912249	0.973498	0.937084	0.143325	0.672207	0.176156		5.41198	5.21502	5.13296	5.58797	5.46616	5.12009	5.38537	4.52751	5.48288
Msh3	5.66	5.64	5.32	5.83	5.02	5.99	5.64	5.41	5.33	5.49	5.43	5.6	5.15	5.65	5.54	5.88	5.08	5.35	5.18	5.67	5.43	5.84	4.7	5.25	5.56375	5.50875	5.3125	0.305237	0.21853	0.352937	0.25125	0.055	0.19625	0.840168	0.962594	0.872816	0.150034	0.684865	0.202488		3.90531	4.25169	4.36629	4.58131	5.80949	4.19009	4.53537	4.05417	4.72288
Nfkb1	4.12	4.01	4.19	4.38	3.61	4.2	3.97	4.28	3.96	4.21	3.85	3.84	3.8	3.87	4.02	3.95	4.16	4.15	4.02	3.78	4.04	3.76	3.75	3.7	4.095	3.9375	3.92	0.237306	0.132207	0.191759	0.175	0.1575	0.0175	0.885768	0.896577	0.987943	0.127027	0.123293	0.834771		3.5455	3.92728	3.8256	3.72341	3.81971	3.39015	3.3894	3.87185	3.65459
Nthl1	5.41	4.68	4.71	4.95	4.81	4.87	4.76	5.25	4.6	4.8	4.73	4.73	4.92	4.8	4.79	4.65	4.73	4.73	4.88	4.4	4.95	4.59	4.71	4.44	4.93	4.7525	4.67875	0.264845	0.0991031	0.193792	0.25125	0.1775	0.07375	0.840168	0.884234	0.950165	0.0481116	0.097566	0.354145		5.22198	4.89502	4.97629	5.02797	5.87282	5.27009	5.21204	5.04084	5.29288
Os9	0.1	0.27	0.38	0.34	-0.04	0.33	0.39	0.27	-0.04	0.11	0.32	0.08	0.13	0.15	0.3	0.15	0.28	-0.15	-0.19	0.01	0.03	-0.52	0.01	0.04	0.255	0.15	-0.06125	0.150333	0.116128	0.23302	0.31625	0.105	0.21125	0.803155	0.929805	0.863788	0.00610118	0.140278	0.0377076		-0.210873	-0.0828377	-0.328688	-0.292146	0.196265	-0.171845	0.00207956	-0.167991	0.284076
P38	5.84	5.93	5.35	5.35	6.04	6.59	5.74	5.88	5.74	5.18	5.59	5.56	5.53	5.6	6.49	6.3	6.28	5.85	6.03	5.78	6.25	5.71	5.55	5.66	5.84	5.74875	5.88875	0.396845	0.432218	0.271474	-0.04875	0.09125	-0.14	1.03437	0.938709	1.10191	0.778485	0.666756	0.450764		5.19708	5.43387	5.05814	5.30678	5.39442	5.3495	5.78963	5.22944	6.12324
Parp1	5.47	4.93	5.27	5.05	5.36	4.9	5.23	5.44	4.88	4.97	5.32	5.37	5.32	5.33	5.22	5.2	5.16	5.6	5.1	4.82	5.19	5.24	5.24	4.97	5.20625	5.20125	5.165	0.222642	0.181379	0.227533	0.04125	0.005	0.03625	0.971813	0.99654	0.975186	0.71947	0.961419	0.729815		4.83198	4.54502	4.89296	4.72464	5.31282	4.93009	5.37537	4.55417	4.86621
Parp2	4.28	4	4.08	4.15	4.11	4.28	4.03	4.24	4.09	4.14	3.97	3.77	3.9	4.14	4.13	3.98	4.01	4.1	4.01	3.76	3.96	3.79	3.9	3.94	4.14625	4.015	3.93375	0.110316	0.134483	0.114635	0.2125	0.13125	0.08125	0.86304	0.91304	0.945238	0.00203781	0.0509906	0.214437		4.78198	4.72835	4.86962	5.09464	5.05949	4.98009	4.98537	4.85751	4.90288
Pcna	3.11	3.44	3.34	3.38	3.19	3.1	3.3	3.19	3.38	3.25	3.16	3.23	3.45	3.62	3.02	3.24	3.17	3.48	3.3	3.13	3.21	2.92	3.03	2.97	3.25625	3.29375	3.15125	0.126822	0.185159	0.183415	0.105	-0.0375	0.1425	0.929805	1.02633	0.905948	0.204195	0.643777	0.14429		3.00531	2.87835	2.90629	3.22131	3.15949	2.63009	2.8687	2.86417	3.33955
Pdia3	-1.53	-1.34	-1.16	-1.33	-1.31	-0.92	-1.33	-1.28	-1.27	-1.34	-1.21	-1.38	-1.43	-1.6	-1.23	-1.21	-1.25	-1.34	-1.32	-1.43	-1.52	-1.68	-1.25	-1.43	-1.275	-1.33375	-1.4025	0.175581	0.135112	0.146165	0.1275	0.05875	0.06875	0.915416	0.960096	0.953464	0.136769	0.465651	0.345185		-1.62421	-1.7695	-1.70869	-1.83548	-1.3904	-1.75518	-2.08125	-1.65466	-1.87592
Pms1	5.72	6.37	6.56	6.25	6.41	6.05	6.34	5.88	6.19	6.11	6.29	6.35	6.47	6.6	6.5	6.32	6.28	6.72	6.33	6.3	6.53	6.41	6.47	6.14	6.1975	6.35375	6.3975	0.287837	0.16344	0.177744	-0.2	-0.15625	-0.04375	1.1487	1.11439	1.03079	0.116682	0.203128	0.616311		6.62198	6.63169	6.10962	6.41797	6.93949	6.59342	6.21204	6.78084	6.93621
Pold3	5	5.25	5.59	5.09	5.42	4.97	5.32	4.46	4.98	4.62	4.81	4.81	5.13	5.1	4.99	5.28	5.45	5.45	5.18	5.39	5.19	5.02	4.8	5.07	5.1375	4.965	5.19375	0.346152	0.211322	0.230089	-0.05625	0.1725	-0.22875	1.03976	0.887304	1.17182	0.707636	0.248912	0.057319		5.30531	5.16169	4.79296	4.90797	5.96949	5.39675	5.58537	5.74084	5.77955
Polh	6.32	6.24	6.08	6.25	6.23	5.86	6.31	6.24	6.1	6.06	6.11	5.85	5.99	6.16	6.1	6.19	6.28	6.74	6.5	5.89	6.31	5.79	6.12	6.36	6.19125	6.07	6.24875	0.152356	0.107438	0.311055	-0.0575	0.12125	-0.17875	1.04066	0.919391	1.1319	0.645907	0.0871304	0.146749		6.48531	6.14169	6.04962	6.35464	6.85282	6.18342	6.54204	6.47751	6.78621
Poli	6.83	6.68	7.18	6.75	6.78	6.75	6.76	6.82	6.41	6.65	6.52	6.44	6.74	6.76	6.79	6.29	6.55	6.94	6.23	6.29	6.54	6.26	6.36	6.87	6.81875	6.575	6.505	0.153198	0.186318	0.274799	0.31375	0.24375	0.07	0.804548	0.844547	0.952638	0.0136158	0.0126445	0.560466		6.72198	6.62502	6.16629	6.59464	7.36282	7.02675	7.16537	7.30751	7.92955
Sec62	0.37	0.55	0.63	0.64	0.62	0.57	0.57	0.67	0.4	0.66	0.8	0.55	0.41	0.67	0.82	0.66	0.67	0.8	0.69	0.49	0.67	0.15	0.56	0.71	0.5775	0.62125	0.5925	0.0933121	0.158334	0.202043	-0.015	-0.04375	0.02875	1.01045	1.03079	0.980269	0.851546	0.511714	0.756079		0.44246	0.467162	0.481312	0.601187	0.792932	0.424822	0.58208	0.332009	0.600742
Sec63	1.57	1.84	2.54	2.11	1.65	2.19	1.96	1.9	1.51	1.48	1.92	1.91	1.62	1.79	1.7	1.91	2.05	1.6	1.32	1.61	1.43	1.19	1.53	1.43	1.97	1.73	1.52	0.311035	0.180634	0.256515	0.45	0.24	0.21	0.732043	0.846745	0.864537	0.00699375	0.0800305	0.0791829		1.50246	1.51383	1.69798	1.41785	1.69293	1.64482	1.51208	1.26868	1.69408
Serp1	-0.63	-0.06	-0.19	0.02	-0.44	-0.23	-0.54	-0.02	-0.7	-0.31	-0.41	-0.27	-0.04	-0.17	-0.3	-0.68	-0.61	-0.25	-0.66	-0.77	-0.61	-0.82	-0.53	-0.52	-0.26125	-0.36	-0.59625	0.2477	0.230899	0.175168	0.335	0.09875	0.23625	0.792784	0.933842	0.848949	0.00747923	0.423307	0.0369565		-0.554206	-0.839504	-0.608688	-0.852146	-0.420401	-0.801845	-1.32792	-0.597991	-0.795924
Tgfa	6.54	6.76	6.44	6.74	6.42	6.59	6.19	6.82	6.65	6.62	6.68	6.82	6.56	6.63	6.51	6.73	6.76	6.78	6.51	6.3	6.47	6.68	6.42	6.5	6.5625	6.65	6.5525	0.21117	0.0965105	0.170608	0.01	-0.0875	0.0975	0.993092	1.06253	0.934651	0.918499	0.304492	0.181268		6.85041	6.69721	7.37147	7.63011	7.35775	6.6395	7.44297	6.24944	6.6099
Tnfr1	2.27	2.28	2.27	2.52	2.52	2.5	2.4	2.2	2.3	2.15	2.23	2.12	2.15	2.62	2.58	2.25	2.17	2.81	2.49	2.43	2.78	2.57	2.49	2.49	2.37	2.3	2.52875	0.130822	0.194789	0.202445	-0.15875	0.07	-0.22875	1.11632	0.952638	1.17182	0.0835988	0.412971	0.0371384		2.58708	2.67387	2.94147	2.96344	3.00775	2.6095	1.84297	2.84277	3.00657
Tnfr2	4.55	3.46	3.76	3.74	4.3	4.64	4.12	4.34	3.8	3.59	3.6	3.46	3.37	3.64	4.35	4.8	4.72	4.33	4.28	4.4	4.8	3.95	4.3	4.23	4.11375	3.82625	4.37625	0.421797	0.493846	0.272184	-0.2625	0.2875	-0.55	1.19956	0.819321	1.46409	0.161278	0.231056	0.0153777		3.01708	3.41054	3.50814	3.32344	3.66775	3.3595	3.1463	3.21944	4.14657
Tp53	3.23	3.2	3.4	3.42	2.92	3.4	3.37	3.13	3.01	3.29	3.08	3.02	2.85	2.85	3.35	3.39	3.3	3.62	3.33	2.93	3.3	2.98	3.05	2.75	3.25875	3.105	3.1575	0.174801	0.214609	0.279067	0.10125	0.15375	-0.0525	0.932225	0.898911	1.03706	0.399143	0.138475	0.679577		3.07883	3.25062	3.5356	3.41341	3.14638	2.98348	2.4794	2.99519	2.93792
Tp53bp2	5.33	5.01	5.09	5.53	4.85	4.79	5.15	4.56	4.98	5.02	5.06	4.78	4.4	5.27	4.81	5.1	5.31	6.03	5.53	4.89	5.6	5.19	5.46	5.38	5.03875	4.9275	5.42375	0.309074	0.264508	0.330711	-0.385	0.11125	-0.49625	1.30586	0.925786	1.41054	0.0305346	0.452093	0.00511292		5.08883	4.71062	4.95893	5.16008	5.16638	4.82348	4.9094	4.91519	4.98125
Tradd	6.2	6.2	6.27	6	5.52	6.08	6.05	6.26	5.83	5.78	5.74	6.29	5.69	5.73	5.74	4.96	5.58	5.21	5.32	5.24	5.49	4.73	4.8	5.19	6.0725	5.72	5.195	0.244292	0.362531	0.298903	0.8775	0.3525	0.525	0.54431	0.783226	0.694959	1.57568e-05	0.0387419	0.00694746		5.01216	4.48062	4.7456	5.18341	4.82638	4.90015	5.18607	4.68185	5.03459
Traf2	4.74	5.05	4.67	4.62	4.85	5.04	5.19	4.93	4.51	4.16	4.65	4.39	4.68	4.54	5.08	4.86	5.16	5.14	4.97	4.74	5.15	4.7	4.69	4.82	4.88625	4.60875	4.92125	0.201773	0.281752	0.208768	-0.035	0.2775	-0.3125	1.02456	0.825019	1.24186	0.738194	0.039918	0.0244736		4.56708	4.62721	4.47147	4.51678	4.84442	4.54284	4.8063	4.90277	5.14657
Ube2g2	2.88	3.12	3.18	2.85	2.72	3.28	2.95	3.46	2.83	3.07	2.8	3.14	3.04	2.93	3.05	2.81	2.51	3	2.26	2.6	3.28	2.33	2.7	3.07	3.055	2.95875	2.71875	0.247963	0.13357	0.365882	0.33625	0.09625	0.24	0.792098	0.935461	0.846745	0.0493546	0.350158	0.10328		2.65579	2.72716	2.76465	2.60119	2.8996	2.51482	1.33208	2.61534	2.72074
Ube2j2	3.76	4.62	4.47	4.53	4.41	4.36	4.62	4.3	4.15	4.09	4.86	4.34	4.03	4.31	4.17	4.24	4.11	4.25	3.79	4.05	3.78	3.83	3.85	4.09	4.38375	4.27375	3.96875	0.277176	0.259061	0.177799	0.415	0.11	0.305	0.750019	0.926588	0.809442	0.00311002	0.425922	0.0157819		3.81246	3.62383	4.01798	3.76785	3.9296	3.61816	3.21208	3.46534	3.63741
Ubxn4	0.6	0.86	0.63	1.05	0.8	0.84	0.73	0.68	0.51	0.38	0.8	0.51	0.53	0.67	0.6	0.85	0.61	0.73	0.75	0.34	0.72	0.66	0.56	0.44	0.77375	0.60625	0.60125	0.146574	0.158829	0.147497	0.1725	0.1675	0.005	0.887304	0.890384	0.99654	0.0341998	0.0457766	0.948901		0.515794	0.583829	0.611312	0.531187	0.659599	0.751489	0.508746	0.568675	0.797409
Ufd1L	2.66	3.21	3.27	3.32	3.08	3.01	3.04	3	2.88	3.04	3.48	2.71	2.59	3.03	2.99	3.06	3.12	3.23	3.07	2.81	3.07	2.85	2.68	3.08	3.07375	2.9725	2.98875	0.206877	0.266498	0.186505	0.085	0.10125	-0.01625	0.942785	0.932225	1.01133	0.402604	0.410244	0.889645		2.82913	2.85716	3.01131	2.89785	2.97627	2.78149	2.47875	2.70868	2.84741
Xbp1	-0.31	0.04	-0.68	-0.68	-0.58	-0.18	-1.58	-0.17	-1.06	-0.83	-0.91	-0.7	-0.7	-0.73	-0.29	-0.33	-0.73	-0.41	-0.75	-0.89	-0.44	-1.24	-0.6	-1.29	-0.5175	-0.69375	-0.79375	0.503438	0.26624	0.331789	0.27625	0.17625	0.1	0.825735	0.885	0.933033	0.215965	0.396157	0.51693		-0.90754	-0.736171	-0.742022	-0.89548	-0.567068	-0.611845	-0.34792	-0.414658	0.0707422
[truncated: 30 more columns]
